# Supplementary material for: Fibronectin Functionalization: A Way to Enhance Dynamic Cell Culture on Alginate/Hydroxyapatite Scaffolds
Source: J Funct Biomater. 2024 Aug 10;15(8):222. doi: 10.3390/jfb15080222 (PMC11355923; doi:10.3390/jfb15080222)
Supplement: Supplementary file 1 [file jfb-15-00222-s001.zip]

Archive with 1 entries (1 files):
- jfb-3120778-supplementary.pdf
